# Supplementary material for: Assessing the Effects of Farm Management Systems and Diarrhea on Gut Microbiota and Metabolites in Dairy Calves in Indonesia
Source: Animals (Basel). 2026 Jun 8;16(12):1766. doi: 10.3390/ani16121766 (PMC13295807; doi:10.3390/ani16121766)
Supplement: Supplementary file 1 [file animals-16-01766-s001.zip]

Archive with 1 entries (1 files):
- animals-4307733-supplementary.xlsx
