# Supplementary material for: Assessing the Effects of Farm Management Systems and Diarrhea on Gut Microbiota and Metabolites in Dairy Calves in Indonesia
Source: Animals (Basel). 2026 Jun 8;16(12):1766. doi: 10.3390/ani16121766 (PMC13295807; doi:10.3390/ani16121766)
Supplement: Supplementary file 1 [file animals-16-01766-s001.zip › animals-4307733-supplementary.xlsx]

## Sheet: Table S1
Supplemental Table 1: Results of phylum-level analysis based on 16S rRNA sequencing
	CDS															SH																		Statistical analyses (Welch's t-tests)
	Healthy						Diarrhea									Healthy												Diarrhea						2 groups	4 groups
	CDS-H	CDS-H	CDS-H	CDS-H	Average	SD	CDS-D	CDS-D	CDS-D	CDS-D	CDS-D	CDS-D	CDS-D	Average	SD	SH-H	SH-H	SH-H	SH-H	SH-H	SH-H	SH-H	SH-H	SH-H	SH-H	Average	SD	SH-D	SH-D	SH-D	SH-D	Average	SD	CDS x SH	CDS-H x CDS-D	SH-H x SH-S	CDS-H x SH-H	CDS-D x SH-D
Actinomycetota	0.234926	0.880199	0.15749	0.0455373	0.33	0.375249	0.0419262	0.215151	0	0	0.0971062	0.618073	0.0702882	0.148935	0.21953	0.018005	0.0702337	0.0588963	0.0540408	0.0335089	0.0641878	0.193723	0.221959	0.00969932	0.0784929	0.0802747	0.0711013	0.123694	0.0213554	0.0300601	0	0.0437775	0.0547543	0.12405	0.426094	0.335808	0.276465	0.266812
Bacillota	77.5255	53.2352	67.7873	72.6776	67.8064	10.4962	66.1236	71.6227	63.9547	61.626	70.402	70.5456	67.4264	67.3859	3.7322	63.4378	58.5174	60.9459	54.65	51.9052	62.4043	51.7543	53.0778	67.6916	37.6518	56.2036	8.46708	50.8292	62.4858	50.1854	50.7836	53.571	5.95041	0.000288702	0.942606	0.529042	0.110188	0.0112884
Bacteroidota	19.3618	41.5239	26.9065	23.9331	27.9313	9.57828	26.9526	26.4409	32.2232	32.0699	26.4614	25.952	28.0851	28.3122	2.70227	20.3157	31.6115	25.0368	33.0582	35.1987	36.0185	44.9266	39.8565	24.1513	57.7997	34.7974	11.0074	33.0264	26.3881	38.0311	30.7262	32.0429	4.84891	0.0703787	0.942521	0.528736	0.287533	0.227569
Campylobacterota_A	0	0.0806289	1.78085	0.117096	0.494643	0.858864	0.269526	0.0566187	0.134108	2.40789	0	0	1.06938	0.562503	0.896331	0.132037	0.561869	0.0588963	0.584623	0.397319	0.0229242	0	0.0369932	0.0775946	0	0.187226	0.234195	2.21275	0	1.02204	0.182849	0.854412	1.00899	0.601562	0.90495	0.278503	0.528714	0.648752
Cyanobacteriota	0.215348	0	0.345266	0.175644	0.184065	0.142496	0.622904	0	0.17136	0.337369	0.291319	0	0.0753088	0.214037	0.223996	0.522146	0.555485	0.247364	0.108082	0.239349	0	0	0	0.198836	0.181773	0.205303	0.200677	0.0549753	0.163724	0.11523	0.52989	0.215955	0.213965	0.947257	0.792779	0.934921	0.829441	0.989197
Desulfobacterota_G_459543	0.0978857	0.0671908	0.145375	0.299245	0.152424	0.10303	0.179684	0.158532	0.17136	0.297678	0.203923	0	0.301235	0.187488	0.101375	0.546153	0.574639	0.571294	0.550233	0.25371	0	0	0	0.387973	0	0.2884	0.266827	0.160345	0.448462	0.0200401	0.320919	0.237442	0.186821	0.178647	0.603826	0.69609	0.194192	0.646476
Elusimicrobiota	0	0	0	0	0	0	0.0539051	0	0.0223514	0.0727658	0.0971062	0	0	0.0351612	0.0397401	0.120034	0.0893883	0.0530067	0.0393024	0.124461	0	0	0	0	0	0.0426192	0.0517251	0.0733003	0	0	0	0.0183251	0.0366502	0.433515	0.0577723	0.351633	0.0284764	0.500857
Fibrobacterota	0	0	0	0	0	0	0	0	0	0	0	0	0	0	0	0.258072	0.632103	0.441722	0.265291	1.12015	0	0	0	0.349176	0	0.306652	0.360242	0.357339	0.541002	0	0.205239	0.275895	0.229511	0.00401971	#DIV/0!	0.853396	0.0247214	0.0955128
Halobacteriota	0	0	0	0	0	0	0	0	0	0	0	0	0	0	0	1.41039	0.625718	1.9848	1.11521	0	0	0	0	0.518914	0	0.565504	0.71765	0.545171	1.0037	0	1.62326	0.793032	0.688958	0.004615	#DIV/0!	0.601815	0.0343175	0.104784
Methanobacteriota_A_1229	0.195771	0.0739098	0.0484584	0.0520427	0.0925456	0.0697305	0.0539051	0.0679425	0.0298018	0	0.165081	0.156294	0.230947	0.100567	0.0842908	0.0780218	0	0.0353378	0.0442152	0.0287219	0.0916969	0.0172199	0	0.0193986	0.0330497	0.0347662	0.0301895	0.0687191	0.113895	0	0.205239	0.0969634	0.0860426	0.116718	0.869626	0.245095	0.196125	0.948427
Patescibacteria	0.606891	0.268763	0.38161	0.526932	0.446049	0.150549	0	0.226475	0.081955	0.205067	0.116527	0.0994601	0.220906	0.13577	0.0849468	0.462129	0.306474	0.147241	0.117907	0.0957396	0	0.0774893	0.0739864	0.0921435	0.0619681	0.143508	0.137478	0.0824629	0.192198	0	0.190313	0.116243	0.0929319	0.105	0.0182089	0.679082	0.0168536	0.741582
Planctomycetota	0	0.0201572	0	0	0.00503931	0.0100786	3.00072	0.0283094	0	1.27009	0.281608	0.0639386	0.0301235	0.667827	1.12403	2.93482	0.53633	2.33229	4.64751	1.35472	0	0.0172199	0	1.57129	0	1.33942	1.57423	0.700935	1.86503	2.12926	2.07478	1.6925	0.670787	0.0377743	0.169771	0.567511	0.0251881	0.0912658
Pseudomonadota	0.6852	3.68205	1.28415	0.943273	1.64867	1.3776	0.616914	0.883252	2.20533	0.284448	0.980773	2.27337	0.702882	1.13528	0.78605	0.204057	0.830034	0.212027	0.186686	1.29727	1.027	2.97903	6.73276	0.669253	4.16839	1.83065	2.16187	1.12241	0.32033	7.71543	1.06724	2.55635	3.45878	0.337554	0.530059	0.716349	0.855443	0.474249
Spirochaetota	0	0	0.0242292	0.039032	0.0158153	0.0192359	0.527072	0.0113237	0.230964	0	0.514663	0	0.165679	0.2071	0.232154	0.558156	1.47491	0.535956	0.442152	1.7281	0.105451	0	0	1.08147	0	0.59262	0.634621	5.32802	1.12472	0	2.95918	2.35298	2.32834	0.032374	0.0723075	0.227964	0.0183661	0.162318
Verrucomicrobiota	0.900548	0.167977	0.975226	1.14494	0.797172	0.431748	1.16195	0.237799	0.759946	1.40239	0.388425	0.291276	1.50618	0.821139	0.537791	8.15628	3.26267	6.6435	3.64038	6.06032	0.192563	0.0344397	0	2.1581	0.0247872	3.0173	3.07211	4.95235	5.18935	0.0250501	7.35876	4.38138	3.09953	0.00707715	0.937649	0.486252	0.0501875	0.104203
Not_Assigned	0.176194	0	0.163547	0.0455373	0.0963197	0.0870934	0.395304	0.0509569	0.0149009	0.0264603	0	0	0.115473	0.0861565	0.142102	0.846237	0.351168	0.694976	0.496193	0.162757	0.0733575	0	0	1.02328	0	0.364797	0.382512	0.36192	0.142369	0.726453	1.77252	0.750816	0.722477	0.0147159	0.886443	0.372599	0.0609682	0.162404
																																						p<0.05

## Sheet: Table S2
Supplemental Table 2: Results of family-level analysis based on 16S rRNA sequencing
	CDS															SH																		Statistical analyses (Welch's t-tests)
	Healthy						Diarrhea									Healthy												Diarrhea						2 groups	4 groups
	CDS-H	CDS-H	CDS-H	CDS-H	Average	SD	CDS-D	CDS-D	CDS-D	CDS-D	CDS-D	CDS-D	CDS-D	Average	SD	SH-H	SH-H	SH-H	SH-H	SH-H	SH-H	SH-H	SH-H	SH-H	SH-H	Average	SD	SH-D	SH-D	SH-D	SH-D	Average	SD	CDS x SH	CDS-H x CDS-D	SH-H x SH-S	CDS-H x SH-H	CDS-D x SH-D
Acidaminococcaceae	1.91856	3.6619	1.82325	1.17096	2.14367	1.06529	1.50335	1.86276	1.63165	1.96468	1.00019	2.1526	1.77729	1.69893	0.37426	1.8005	2.4071	2.07904	2.29919	3.21206	2.68672	0.753369	0.251554	2.47818	5.38709	2.33548	1.39159	2.19793	2.9366	1.75114	3.64228	2.63199	0.832224	0.165549	0.471891	0.635541	0.788947	0.106413
Acutalibacteraceae	5.87314	1.91494	4.5248	5.79625	4.52728	1.84806	4.22257	4.18412	2.42885	5.37144	5.71956	2.10997	6.99367	4.43288	1.76126	6.64986	3.90116	4.93551	4.32326	4.74868	2.04484	0.0731844	0.0517905	4.53443	0.235479	3.14982	2.37187	4.10105	3.82078	6.49203	3.95291	4.59169	1.27205	0.254439	0.936591	0.1721	0.283997	0.867219
Anaerovoracaceae	1.84025	0.880199	1.35684	1.50273	1.395	0.398468	1.57523	1.91371	1.31873	1.56777	1.66052	2.28048	1.92288	1.74847	0.315128	1.30236	1.88354	1.11314	0.712356	1.18717	0.325524	0.111929	0	0.455868	0	0.709189	0.640885	0.809762	0.723841	1.01794	0.265531	0.704268	0.317486	6.24348e-05	0.186142	0.985091	0.0386129	0.00161096
Aristaeellaceae	2.40799	0.853323	2.52589	1.93859	1.93145	0.762203	2.01246	1.39848	1.05051	1.5347	1.74791	0.888036	1.18988	1.40314	0.396363	3.15688	2.27302	1.9848	1.70474	1.25898	0.646463	0.228163	0.340337	2.37148	0.280922	1.42458	1.03051	1.49638	1.23694	1.77249	0.711423	1.30431	0.451716	0.494056	0.267314	0.766983	0.343064	0.728581
Bacteroidaceae	10.278	33.629	11.9511	10.3305	16.5471	11.4143	12.1706	18.0161	15.9216	14.7318	13.2744	21.5402	16.6985	16.0504	3.13412	8.96051	16.4475	10.3657	15.7996	17.2236	32.6578	44.41	38.2584	12.5267	57.7171	25.4367	16.7496	16.7139	13.4048	11.9946	34.5741	19.1719	10.457	0.11712	0.93706	0.421458	0.285328	0.597696
Borkfalkiaceae	1.93814	1.95525	2.08371	1.75644	1.93338	0.13467	2.30594	3.20462	0.894055	2.2822	2.04894	0.504405	2.73622	1.99663	0.968556	1.60245	1.61537	1.66088	0.830263	2.72858	0.220072	0	0	2.24539	0.268528	1.11715	0.986141	1.41055	1.60803	2.37756	0.285571	1.42043	0.863963	0.03194	0.870334	0.58871	0.0288808	0.342558
CAG_138	3.26938	1.77384	3.94936	4.59927	3.39796	1.21127	4.76761	3.47073	2.77902	5.19283	4.5737	0.845411	3.56461	3.59913	1.4792	3.37294	2.26663	2.58555	2.35323	1.1776	0.476824	0.180808	0.0221959	2.84675	0	1.52825	1.2967	3.16442	2.35477	4.60564	0.215431	2.58506	1.83363	0.00626475	0.813681	0.348629	0.0433542	0.386167
CAG_272	9.71026	3.66862	7.51105	8.37887	7.3172	2.5951	9.15189	7.87	9.64089	8.37468	8.33171	4.42597	8.5852	8.05434	1.70206	9.95679	7.18938	8.50462	9.10341	4.12638	2.16863	0.813638	0.0739864	6.81862	0.0165248	4.8772	3.90222	7.10874	6.91314	10.9411	1.7986	6.69038	3.75155	0.0559395	0.634625	0.451203	0.207804	0.532029
Clostridiaceae_222000	0.54816	0.537526	0.102974	0.078064	0.316681	0.261383	0.233589	0.124561	0	0	0.184502	0.468883	0.210865	0.174629	0.160712	0.18005	0.26178	0.0883444	0.108082	0.378171	0.531842	1.14512	16.1586	0.247333	1.23936	2.03387	4.97984	0.0373162	0.160345	0.213554	0.926854	0.334517	0.401729	0.263104	0.376064	0.311448	0.305043	0.49345
Lachnospiraceae	15.5051	10.5422	15.4946	18.1239	14.9164	3.16765	11.5477	14.2	16.5177	10.8553	16.2167	27.7209	10.1416	15.3143	6.03125	6.49382	13.3636	10.5719	9.83542	14.3418	36.8896	31.2842	18.9405	21.8283	17.7105	18.126	9.64862	7.17218	8.09969	9.46754	18.7976	10.8843	5.35915	0.759197	0.889195	0.104438	0.369047	0.247962
Muribaculaceae	1.99687	2.02916	5.4758	4.09186	3.39842	1.69662	3.18639	1.57966	5.52824	2.84448	2.60245	0.142086	1.68692	2.51003	1.6752	0.486136	0.78534	0.600742	5.76762	1.02441	1.49466	0.434801	0	0.373424	0.0826241	1.10498	1.69602	0.709008	1.19113	1.17454	0	0.768671	0.559053	0.00909143	0.432032	0.58846	0.0656241	0.036167
Oscillospiraceae_88309	22.6899	14.3721	20.8613	19.3989	19.3306	3.56929	16.4171	25.0255	18.1344	15.9357	18.4599	18.9542	20.2832	19.03	3.02905	15.8985	13.4466	12.7923	12.2673	10.7994	7.82633	9.09208	2.41935	15.4074	3.62307	10.3572	4.61749	10.706	16.1215	12.8488	14.2786	13.4887	2.28825	1.83548e-05	0.892312	0.119498	0.00553277	0.0090342
Paludibacteraceae	0	0.51065	0.115089	0.325267	0.237751	0.226351	0.934356	0.09059	0.514081	2.01098	0.553506	0	0.060247	0.594823	0.709794	1.84252	2.37518	2.24984	1.06608	2.67113	0.380542	0	0	1.65858	0	1.22439	1.06844	2.01881	3.0099	1.9291	0.766533	1.93108	0.917917	0.00854799	0.255676	0.257882	0.0186533	0.052628
Rikenellaceae	1.56617	1.31022	2.18669	2.30289	1.84149	0.479617	3.28821	1.05311	2.73432	3.63167	4.25325	0.518613	3.38889	2.69544	1.38882	1.70448	2.93066	2.72101	1.08082	3.25993	0.238412	0	0	2.23569	0	1.4171	1.31937	3.09725	4.87905	3.0111	0.165331	2.78818	1.94904	0.308961	0.176927	0.263117	0.395159	0.936612
Ruminococcaceae	3.75881	5.61715	2.0716	3.16159	3.65229	1.48452	2.86895	3.82176	3.02488	1.97129	3.26277	5.26428	2.47013	3.24058	1.06638	2.97083	4.25872	3.66924	1.14468	2.46529	3.46156	1.16665	4.29861	1.56159	3.06122	2.80584	1.18872	2.42182	1.42478	2.61959	0.521042	1.74681	0.970155	0.0773962	0.647302	0.128921	0.359123	0.0501075
Thermoguttaceae	0	0.0201572	0	0	0.00503931	0.0100786	3.00072	0.0283094	0	1.27009	0.281608	0.0639386	0.0301235	0.667827	1.12403	2.93482	0.53633	2.33229	4.64751	1.35472	0	0.0172199	0	1.57129	0	1.33942	1.57423	2.07478	0.700935	1.86503	2.12926	1.6925	0.670787	0.0377743	0.169771	0.567511	0.0251881	0.0912658
UBA1067	0	0	0.133261	0.0455373	0.0446995	0.0628222	0.0539051	0.124561	0	0.119071	0.077685	0.291276	1.12461	0.255873	0.393685	4.30921	2.43264	3.47488	1.51314	0.397319	0.169639	0.0344397	0	0.659554	0.0247872	1.30156	1.58234	3.07112	2.42807	1.79385	0.0250501	1.82952	1.31114	0.00716958	0.210539	0.543165	0.033293	0.0928918
UBA1381	1.05717	1.47148	0.878309	1.20349	1.15261	0.250743	1.34763	0.747367	2.16808	0.800423	0.699165	0.04973	1.31037	1.01754	0.667908	1.35038	1.46852	1.16026	0.997298	0.631881	0.146715	0	0	0.800194	0	0.655525	0.585459	2.97783	0.490196	1.05353	0	1.13039	1.30468	0.325306	0.644143	0.527533	0.0466421	0.879798
UBA932	4.83555	3.44017	5.55455	5.99792	4.95705	1.11894	4.02492	5.15797	5.08866	5.17298	4.5737	2.57175	5.47244	4.58035	1.00682	4.89137	4.67373	6.14877	6.65193	5.99809	0.994911	0.0688794	0	5.7032	0	3.51309	2.8656	4.97052	5.17226	5.36731	1.30261	4.20317	1.94049	0.198533	0.598524	0.61664	0.200199	0.735967
Others	8.49648	10.8043	8.2985	5.94588	8.38628	1.98512	9.64303	5.08436	8.44136	10.4981	7.08876	7.88576	7.74676	8.05545	1.75698	13.9659	12.7378	12.4566	11.4812	15.8832	5.94654	10.009	19.0589	10.1406	10.3528	12.2033	3.59258	17.5983	19.1635	12.2224	13.3717	15.589	3.31987	0.000285671	0.791506	0.143096	0.0294836	0.0136453
Not_Assigned	2.3101	1.00786	3.10134	3.85116	2.56761	1.21539	5.74389	1.04178	2.18298	3.86982	3.38901	1.3214	2.60568	2.87922	1.62327	6.16973	2.7455	8.50462	6.31295	5.13164	0.692311	0.176504	0.125777	3.5354	0	3.33944	3.08447	6.14225	4.15979	5.48121	2.26954	4.5132	1.7078	0.298731	0.7275	0.386194	0.514609	0.170485
																																						p<0.05

## Sheet: Table S3
Supplemental Table 3: Results of genus-level analysis based on 16S rRNA sequencing
	CDS															SH																		Statistical analyses (Welch's t-tests)
	Healthy						Diarrhea									Healthy												Diarrhea						2 groups	4 groups
	CDS-H	CDS-H	CDS-H	CDS-H	Average	SD	CDS-D	CDS-D	CDS-D	CDS-D	CDS-D	CDS-D	CDS-D	Average	SD	SH-H	SH-H	SH-H	SH-H	SH-H	SH-H	SH-H	SH-H	SH-H	SH-H	Average	SD	SH-D	SH-D	SH-D	SH-D	Average	SD	CDS x SH	CDS-H x CDS-D	SH-H x SH-S	CDS-H x SH-H	CDS-D x SH-D
Acetatifactor	0	0.430021	0.678418	0.143117	0.312889	0.302243	0.742693	0	0	0.416749	0	0.305485	0.3414	0.258047	0.279592	0.192054	0.185162	0.447612	0.0687792	1.03877	2.76466	6.63825	2.04202	0	2.14823	1.55255	2.04791	0.261214	0.339014	0	1.80862	0.602211	0.817236	0.0599264	0.776284	0.238443	0.0921313	0.467958
Alistipes_A_871400	1.56617	1.25647	1.91411	2.18579	1.73063	0.405263	3.00072	1.05311	2.68216	3.63167	4.15615	0.518613	3.35877	2.62874	1.35082	1.54843	2.93066	2.2734	1.04643	2.87697	0.165054	0	0	2.0999	0	1.29408	1.21184	2.93679	3.81162	2.83314	0.165331	2.43672	1.57658	0.191792	0.142369	0.255035	0.333887	0.845279
Alloprevotella	0	2.53309	2.70761	1.13193	1.59316	1.27493	0.119789	0.322727	2.65236	5.41774	0.757429	1.158	1.50115	1.70417	1.84138	0.378106	3.53722	0.571294	0.746745	0	3.85585	0.447716	0.0665877	2.75946	9.82814	2.21911	3.04729	1.66057	0.760491	0.982346	3.59218	1.7489	1.28712	0.62467	0.909121	0.692172	0.598053	0.963471
Avispirillum	0.254503	0.194853	0.981283	1.03435	0.616247	0.453318	1.85673	0.707734	0.640739	1.42224	0.77685	0.177607	0.958932	0.934405	0.551431	1.62045	1.16843	1.8729	2.648	1.58928	0.522672	0.193723	0	1.26576	0.0165248	1.08977	0.886542	1.3807	0.847535	1.48064	0.10521	0.953521	0.630132	0.3904	0.333536	0.754954	0.216275	0.96138
Borkfalkia	1.74236	1.84775	1.85353	1.51574	1.73985	0.157899	1.20388	3.12535	0.65564	2.02421	1.4663	0.504405	2.38478	1.62351	0.947417	1.05029	1.21951	1.13081	0.692704	2.48923	0.192563	0	0	1.65373	0.268528	0.869737	0.804484	0.862005	1.3698	1.77249	0.235471	1.05994	0.663997	0.0216177	0.760893	0.663493	0.00794212	0.280329
Cryptobacteroides	4.83555	3.44017	5.55455	5.99792	4.95705	1.11894	3.76737	5.15797	5.08866	5.05391	4.45718	2.57175	5.47244	4.5099	1.02371	3.90109	4.06717	5.29478	3.95972	4.28913	0.894044	0.0688794	0	5.63046	0	2.81053	2.2946	4.32868	4.75078	4.91173	1.18737	3.79464	1.75548	0.0247322	0.535814	0.414796	0.0387802	0.495455
Enterenecus	2.52545	1.18928	2.07765	1.25553	1.76198	0.649877	0.892429	3.03476	2.57786	0.833499	1.84502	1.85422	1.79235	1.83288	0.804671	0.672188	0.874729	0.771541	0.471629	0.598372	0.389712	0.335787	0	0.71775	0	0.483171	0.305141	0.608254	0.673447	0.854214	0.155311	0.572807	0.297141	9.08083e-05	0.877568	0.631761	0.0243303	0.00552122
Faecousia	15.5247	11.8054	16.4092	14.9623	14.6754	2.00387	11.2961	18.9276	13.0606	9.72415	13.4686	15.125	15.855	13.9225	3.04699	11.7933	9.19423	7.73308	8.50897	6.90761	5.53849	6.95682	2.14561	10.5723	2.66463	7.2015	3.11746	7.51549	12.6031	8.36418	11.1573	9.91001	2.37569	1.7001e-05	0.634146	0.120516	0.000509794	0.0421448
Hominilimicola	1.05717	1.47148	0.878309	1.20349	1.15261	0.250743	1.34763	0.747367	2.16808	0.800423	0.699165	0.04973	1.31037	1.01754	0.667908	1.35038	1.46852	1.16026	0.997298	0.631881	0.146715	0	0	0.800194	0	0.655525	0.585459	2.97783	0.490196	1.05353	0	1.13039	1.30468	0.325306	0.644143	0.527533	0.0466421	0.879798
JABWBD01	0	0.0201572	0	0	0.00503931	0.0100786	3.00072	0.0283094	0	1.27009	0.281608	0.0639386	0.0301235	0.667827	1.12403	2.93482	0.53633	2.33229	4.64751	1.35472	0	0.0172199	0	1.57129	0	1.33942	1.57423	2.07478	0.700935	1.86503	2.12926	1.6925	0.670787	0.0377743	0.169771	0.567511	0.0251881	0.0912658
Paraprevotella	1.50744	3.49392	1.89594	1.97112	2.2171	0.875127	3.42597	8.74193	4.71614	1.48839	3.41814	1.54874	9.94578	4.75501	3.35027	2.53271	6.64028	4.73526	6.92213	9.78937	0.903214	0	0.0221959	2.47818	0	3.40233	3.46213	5.28771	5.6991	5.08257	0.756513	4.20647	2.31422	0.870587	0.0982609	0.626514	0.335913	0.756907
PeH17	3.26938	1.77384	3.94936	4.59927	3.39796	1.21127	4.76761	3.47073	2.77902	5.17298	4.5737	0.845411	3.54453	3.59343	1.47575	3.13888	2.23471	2.37941	2.24024	1.1776	0.476824	0.180808	0.0221959	2.81765	0	1.46683	1.22915	3.05993	2.34561	4.56293	0.10521	2.51842	1.85532	0.00447826	0.818672	0.353412	0.0385159	0.364423
Phascolarctobacterium_A_39470	1.91856	3.6619	1.82325	1.17096	2.14367	1.06529	1.50335	1.86276	1.63165	1.96468	1.00019	2.1526	1.77729	1.69893	0.37426	1.8005	2.4071	2.07904	2.29919	3.21206	2.68672	0.753369	0.251554	2.47818	5.38709	2.33548	1.39159	2.19793	2.9366	1.75114	3.64228	2.63199	0.832224	0.165549	0.471891	0.635541	0.788947	0.106413
Phocaeicola_A	0.646045	0.806289	0.496699	0.748113	0.674287	0.135659	0.586967	0.713396	0.923856	0.826884	0.77685	1.25746	0.682799	0.82403	0.219258	0.396111	0.689567	0.441722	0.515844	0.689325	0	1.02889	7.53181	1.04268	3.06122	1.53972	2.26339	0.873199	1.26443	0.476936	0.516032	0.78265	0.367359	0.303822	0.196201	0.329513	0.258876	0.846745
Prevotella	1.82067	23.7452	2.01708	1.41166	7.24866	11.0006	2.74317	2.93285	4.51498	0.92611	3.5638	14.7911	0.185762	4.23683	4.88581	0.75021	1.04074	1.27216	0.510931	0.986118	26.8488	42.5373	30.586	0.0727449	44.7451	14.935	18.9791	1.10456	1.38813	0.889806	27.5802	7.74066	13.2279	0.158269	0.633249	0.443414	0.367831	0.640548
QALR01	4.34612	1.17584	2.21697	2.36794	2.52672	1.32366	2.91088	3.23859	4.0307	1.52808	2.13634	3.18272	2.0735	2.72869	0.857921	2.5147	1.37275	1.44885	1.17416	0.622307	0.394296	0.150674	0	0.795344	0	0.847308	0.79615	0.903052	1.40645	1.5803	0.726453	1.15406	0.404652	0.000131918	0.796223	0.362959	0.0782741	0.00266963
RF16	0	0	0.115089	0.156128	0.0678042	0.0800661	0.934356	0.09059	0.514081	1.44209	0.553506	0	0.060247	0.513552	0.53056	1.68047	2.1964	1.80812	0.953083	2.30732	0.206318	0	0	1.54219	0	1.06939	0.950702	1.86208	2.87246	1.67284	0	1.60184	1.19068	0.0099504	0.0688274	0.463668	0.008778	0.164112
RUG13077	4.30697	1.34382	3.05894	3.92922	3.15974	1.31858	3.71346	3.30087	3.53897	4.20718	3.86483	0.788576	3.71021	3.30344	1.1435	4.51927	3.72877	4.01673	4.55908	1.38344	0.829856	0.469241	0	2.8225	0	2.23289	1.89086	4.10852	3.0099	6.12187	0.966934	3.5518	2.15177	0.3216	0.861755	0.333083	0.327689	0.840878
UBA1067	0	0	0.133261	0.0455373	0.0446995	0.0628222	0.0539051	0.124561	0	0.119071	0.077685	0.291276	1.12461	0.255873	0.393685	4.30921	2.43264	3.47488	1.51314	0.397319	0.169639	0.0344397	0	0.659554	0.0247872	1.30156	1.58234	3.07112	2.42807	1.79385	0.0250501	1.82952	1.31114	0.00716958	0.210539	0.543165	0.033293	0.0928918
Not_Assigned	20.8692	11.4426	23.7265	22.0531	19.5228	5.51289	25.1677	15.3776	18.9838	25.0513	21.4702	22.5419	16.352	20.7064	3.93821	24.4088	18.9886	25.7495	26.4505	23.1738	25.2625	16.8927	3.8251	28.3899	3.63546	19.6777	9.07576	23.2629	19.0169	22.8858	19.4739	21.1599	2.22386	0.943283	0.721704	0.639425	0.969777	0.812642
Others	33.8097	28.3679	27.5123	32.1168	30.4517	3.00174	26.9645	27.0411	28.8407	26.6786	30.6564	30.2714	27.5379	28.2844	1.64863	28.508	33.0865	29.0064	29.0739	34.4854	27.7521	23.2942	53.507	29.8303	28.2203	31.6764	8.24222	29.6627	31.2855	29.0646	25.6713	28.921	2.36092	0.381003	0.25217	0.355193	0.691035	0.654646
																																						p<0.05

## Sheet: Table S4
Supplemental Table 4: Results of metaboromics analysis
	CDS															SH																		Statistical analyses (Welch's t-tests)
	Healthy						Diarrhea									Healthy												Diarrhea						2 groups	4 groups
	CDS-H	CDS-H	CDS-H	CDS-H	Average	SD	CDS-D	CDS-D	CDS-D	CDS-D	CDS-D	CDS-D	CDS-D	Average	SD	SH-H	SH-H	SH-H	SH-H	SH-H	SH-H	SH-H	SH-H	SH-H	SH-H	Average	SD	SH-D	SH-D	SH-D	SH-D	Average	SD	CDS x SH	CDS-H x CDS-D	SH-H x SH-S	CDS-H x SH-H	CDS-D x SH-D
2-3-Butanediol	0.196	0.087	0.676	0	0.23975	0.301685	0	0.328	0.168	0.222	0	0.461	0.326	0.215	0.173356	0	0	0	0	0	0.607	1.917	0.598	1.378	1.368	0.5868	0.724792	2.821	1.023	1.037	0	1.22025	1.17245	0.0409526	0.887384	0.371754	0.230282	0.184658
1-3-Propanediol	1.906	1.167	0.885	0.686	1.161	0.534435	3.349	0.682	0.867	1.197	0.757	0.782	0.925	1.22271	0.952226	0	0.648	0	0	0.939	0.95	2.73	0.711	1.495	0.788	0.8261	0.829598	2.452	1.559	0.345	1.75	1.5265	0.876261	0.607653	0.893535	0.225335	0.394858	0.609051
Lactic Acid	2.721	2.596	2.362	2.785	2.616	0.186639	4.98	4.676	2.632	5.541	4.944	2.517	2.4	3.95571	1.37236	5.615	8.776	1.356	2.665	3.401	6.959	9.098	10.66	24.328	3.763	7.6621	6.6066	14.331	3.316	4.255	2.804	6.1765	5.46944	0.0413609	0.0416796	0.679412	0.0389586	0.47965
Hexanoic acid	0.456	0	0	0	0.114	0.228	2.04	0	0	0	0	0	0.111	0.307286	0.765174	2	0	0.164	0	0.125	0.219	0	0.112	0	0	0.262	0.616134	1.246	0.703	0.436	0.883	0.817	0.339879	0.460784	0.552192	0.0568672	0.524438	0.163832
Glycolic acid	1.554	2.329	2.243	2.374	2.125	0.384527	0.803	2.271	0.393	1.8	4.595	2.905	3.036	2.25757	1.43124	3.543	0.871	0.225	0.589	1.618	2.067	2.671	9.23	0.799	2.22	2.3833	2.61815	2.073	1.639	1.005	1.712	1.60725	0.444075	0.944984	0.823654	0.386202	0.767492	0.299378
Butylamine	0.097	0	0.288	0.714	0.27475	0.316332	1.826	1.15	0.731	0.764	0.587	0.448	0	0.786571	0.575796	2.333	0.443	0.65	0	0.772	2.554	0	0.33	0	0	0.7082	0.958817	0.814	0.511	0.186	0.757	0.567	0.28601	0.806548	0.0895604	0.681239	0.229192	0.42107
Pyruvic acid	2.515	0	0.37	0.273	0.7895	1.16095	0.389	0.294	0.079	0.457	0.468	0.727	0.253	0.381	0.203422	1.783	0.467	0	0.309	0.28	0.979	1.392	1.969	1.262	0.556	0.8997	0.679158	12.747	0.404	0.675	1.424	3.8125	5.97193	0.196001	0.534037	0.401658	0.86765	0.333818
2-Hydroxybutyric acid	0.054	0	0	0	0.0135	0.027	0	0.098	0	0.456	0	0	0	0.0791429	0.170144	0	0	0	0	0.132	0	0	0.108	0.145	0	0.0385	0.0626192	1.044	0.397	0.095	0	0.384	0.471433	0.353363	0.353454	0.23904	0.317926	0.290039
Oxalic acid	1.576	3.448	6.184	5.629	4.20925	2.11572	5.653	4.928	4.093	7.114	6.713	3.966	5.304	5.39586	1.2057	6.142	9.209	3.735	8.052	6.342	8.738	12.694	6.086	1.833	5.834	6.8665	3.01796	3.925	0.923	1.793	1.37	2.00275	1.32982	0.628259	0.359236	0.00135948	0.0987633	0.00598348
Leucine	0.346	0	0	0	0.0865	0.173	1.375	0.867	0	1.704	0.349	0.956	1.288	0.934143	0.596133	1.993	0.852	1.111	0	0.459	0.772	1.122	0.644	0.389	0	0.7342	0.5938	0.348	3.168	0.162	2.162	1.46	1.45275	0.322267	0.00866801	0.396844	0.00893194	0.531394
3-Hydroxybutyric acid	0.308	0.277	0.767	0.77	0.5305	0.275113	4.949	0.483	1.171	10.117	1.952	3.077	1.779	3.36114	3.31192	2.457	0.645	0.655	0	1.284	2.418	1.39	1.315	2.652	0	1.2816	0.980177	2.565	0.202	2.208	1.872	1.71175	1.04552	0.335916	0.0646144	0.509186	0.0476919	0.259547
2-Hydroxy-3-methylbutyric acid	0.635	0	0.13	0	0.19125	0.302114	0	0	0	0	0	0	0	0	0	0	0	0	0	0.166	0	0.536	0.878	0	0.8	0.238	0.358902	0.957	0.619	0.287	0.96	0.70575	0.32179	0.0224448	0.294864	0.053657	0.812053	0.0219442
Isoleucine	0.449	0.846	0	0.363	0.4145	0.347297	2.138	1.239	0.262	5.527	0.738	0	1.354	1.60829	1.87058	1.723	0.386	0.449	0.884	0.649	0.415	1.067	0.859	1.094	0	0.7526	0.483431	3.165	0.435	0.635	2.395	1.6575	1.33622	0.762723	0.146999	0.270402	0.182625	0.960848
L-Valine	0.678	0.27	1.004	0.567	0.62975	0.303177	3.048	4.114	0.577	4.638	4.192	1.332	0.851	2.67886	1.72707	4.232	1.032	1.104	0.43	1.224	2.336	0	1.675	0.766	0.607	1.3406	1.20749	5.184	0.834	0.938	1.438	2.0985	2.07383	0.565139	0.0196753	0.531894	0.110948	0.654206
2-Hydroxyisocaproic acid	0.305	0.324	0	0	0.15725	0.181742	0	0.853	0	0.611	0.42	0	0	0.269143	0.358298	0	0	0	0	0	0	0	0.697	0	0	0.0697	0.220411	1.087	0.091	0.277	0.127	0.3955	0.467984	0.607308	0.50998	0.261285	0.470331	0.65966
DL-Glyceraldehyde	0.951	0.433	1.002	0.536	0.7305	0.287906	0.507	0.567	0.653	0.515	0.494	0	0.705	0.491571	0.230845	0.94	0.737	0	0	0.391	0.609	0.657	0.874	0	0	0.4208	0.390915	0.119	0.341	0.442	0.2	0.2755	0.143997	0.11426	0.212287	0.329824	0.142929	0.0892048
Octanoic acid	0	0	0	0	0	0	0.483	0.281	0	0.562	0	0	0	0.189429	0.250636	0	0.679	0	0	0.448	2.292	0.519	0.236	0	0.512	0.4686	0.691725	0.967	0.106	0.489	0.891	0.61325	0.397922	0.0406296	0.0924733	0.635424	0.060799	0.120279
Ethanolamine	1.037	0	0	0	0.25925	0.5185	0	0.286	0.132	0.391	0	0.59	0.157	0.222286	0.215628	0.583	0.149	0.24	0	0	0	0	3.503	0.374	0	0.4849	1.07906	3.281	0.15	0.386	0.441	1.0645	1.48305	0.227592	0.899058	0.513966	0.608776	0.33927
Glycerol	4.447	11.063	11.288	10.839	9.40925	3.31324	14.923	11.476	21.852	15.679	9.793	7.368	7.893	12.712	5.1488	9.092	10.064	5.774	7.511	11.21	21.717	10.852	8.297	10.293	3.484	9.8294	4.82487	17.12	2.144	7.279	2.975	7.3795	6.87259	0.247315	0.229499	0.548263	0.856509	0.235068
Phenylacetic acid	0.278	1.817	1.414	1.539	1.262	0.677277	6.564	3.711	3.994	10.26	4.702	4.976	3.01	5.31671	2.45406	4.304	2.361	3.237	2.301	4.809	1.903	3.175	2.285	0.96	0.678	2.6013	1.31803	7.036	0.22	0.799	0.288	2.08575	3.31027	0.18128	0.00397893	0.780221	0.0302767	0.150065
Glycine	1.404	0.488	0.414	0.888	0.7985	0.454199	4.111	1.746	0.995	3.304	1.307	5.121	3.274	2.83686	1.53693	4.817	1.664	2.706	1.128	2.653	5.143	0.949	1.992	2.956	1.239	2.5247	1.47032	1.313	0.858	5.053	2.875	2.52475	1.89395	0.50308	0.0121827	0.999964	0.00606631	0.789385
Succinic acid	4.981	0	0	0.856	1.45925	2.38226	1.705	1.207	0	1.617	0	1.27	0	0.828429	0.794503	0	0	0	0	0	0	0	0.946	0	2.614	0.356	0.847254	19.798	1.997	0.068	3.291	6.2885	9.10317	0.508361	0.639232	0.28356	0.427099	0.316603
Glyceric acid	0.277	0.209	0.2	0.106	0.198	0.0703088	0	0.17	0.267	0	0.471	0.698	0.271	0.268143	0.251453	0.348	0.329	0	0	0.492	1	0.47	0.105	0.15	2.222	0.5116	0.67047	0.174	0.082	0.222	0.27	0.187	0.0802247	0.304568	0.50974	0.164612	0.176842	0.454667
Uracil	0.298	0	0	0	0.0745	0.149	1.188	0.708	0.958	2.735	0	0.65	0.639	0.982571	0.854721	0.667	0.804	0.371	0.155	0.358	1.144	0	4.761	0.548	0	0.8808	1.41025	2.582	0.62	0.588	0	0.9475	1.12633	0.564351	0.0306071	0.928616	0.106493	0.959001
L-Alaninamide	0.07	0	1.201	0.726	0.49925	0.570782	2.052	0.566	0.605	3.305	0.833	0.795	0.681	1.26243	1.03712	1.105	0.707	0.425	0.772	2.273	1.446	1.944	0.594	1.127	0	1.0393	0.695668	1.11	0.153	0.388	0.348	0.49975	0.419586	0.769615	0.149975	0.108141	0.178721	0.122263
L-Threonine	0.52	0	0	0	0.13	0.26	1.474	0	0	1.94	0	1.439	0.131	0.712	0.863669	1.336	0.331	0.298	0	0	2.539	0.355	1.168	0.393	0	0.642	0.813281	5.33	0.916	0.276	0	1.6305	2.496	0.355514	0.13787	0.490301	0.10124	0.522019
Glutaric acid	0.304	0	0	0	0.076	0.152	0.864	0.134	0.157	0.336	0	0	0	0.213	0.312093	0	0.26	0	0	0.211	0.454	0	0.469	0	0	0.1394	0.195469	1.327	0.091	1.856	0.308	0.8955	0.836885	0.270976	0.354596	0.167931	0.537521	0.201843
Thymine	0	0	0	0.19	0.0475	0.095	0.782	0.255	0.362	1.619	0	0.388	0.289	0.527857	0.534226	0.423	0.393	0.329	0	0	0	0	0	0.442	0	0.1587	0.206862	0	0	0	0	0	0	0.14418	0.0556829	0.0382305	0.19529	0.0398947
Hydrocinnamic acid	0	0	0	0	0	0	2.617	0	0	2.885	1.228	0	0	0.961429	1.30445	0.646	2.256	1.109	0.708	1.172	3.264	1.797	0.492	1.095	0	1.2539	0.955273	0.529	0.482	1.698	0.645	0.8385	0.57708	0.216853	0.0990558	0.344911	0.00248131	0.834547
Beta-Alanine	9.003	0.12	0.067	0	2.2975	4.4706	0.24	0.153	0	0	0.612	0.688	0.324	0.288143	0.274678	0.705	0.286	0.316	0.348	0.872	0.831	0	0.32	0.751	1.829	0.6258	0.510567	2.053	3.972	0.666	0.636	1.83175	1.57252	0.955339	0.435127	0.223006	0.509332	0.143685
Erythrose	0	0.384	0	0	0.096	0.192	0.25	0.363	0.596	1.261	0	0	0	0.352857	0.459719	0	0	0	0	0	0	0	0	0	0	0	0	0	0	0.258	0.14	0.0995	0.124583	0.0821231	0.229303	0.208478	0.391002	0.210055
L-Threose	0	0.255	0	0.163	0.1045	0.126376	0.179	0.358	0	1.401	0.221	0	0	0.308429	0.500991	0	0	0	0	0	0	0	0	0	0	0	0	0.253	0	0.071	0	0.081	0.119452	0.118684	0.339936	0.268082	0.196742	0.289105
Pantoic acid	0	0	0	0	0	0	0	0	0	0.788	0	0	0	0.112571	0.297836	0.222	0.206	0	0.225	0	0.477	0	0.388	0.175	0	0.1693	0.171405	0.248	0.091	0.513	0	0.213	0.224706	0.217848	0.355918	0.741968	0.0122506	0.545343
Pentadecane	0	0.337	0.277	0.135	0.18725	0.150856	0.331	0.306	0	0.275	0.365	0.39	0	0.238143	0.166915	0	0.358	0.414	0.373	0.338	0.509	0.388	0	0.557	0.493	0.343	0.194184	0	0.135	0	0.087	0.0555	0.0670149	0.581546	0.620803	0.00145326	0.151948	0.0322105
D-Threitol	0.234	0	0.1	0	0.0835	0.110856	0	0.084	0	0	0	0	0	0.012	0.031749	0.217	0.109	0	0	0.181	0.642	0.452	0.146	0	0.673	0.242	0.25751	0.216	0.277	0.147	0.279	0.22975	0.062436	0.00499908	0.289522	0.890805	0.134189	0.00310936
Pyroglutamic acid	0.29	0.663	0.513	0.305	0.44275	0.178655	0.586	0.372	0.51	0.16	0.443	0.412	0.251	0.390571	0.146431	0.434	0.37	0	0.301	0.307	0.391	0.443	0.221	0.345	1.746	0.4558	0.471178	0.383	0.146	0	0.193	0.1805	0.158043	0.792357	0.639238	0.128689	0.941359	0.0726991
3-4-5-trihydroxypentanal	0.201	2.29	1.137	0.291	0.97975	0.969933	1.569	1.081	0.686	1.325	1.075	0.674	0.55	0.994286	0.376102	0.417	0.283	0	0.158	0	0	0	0.237	0.836	0	0.1931	0.271033	0.374	0	0	0.211	0.14625	0.181513	0.00117803	0.978607	0.716637	0.203108	0.000729879
2-Deoxyribose	10.743	3.393	4.019	4.956	5.77775	3.3719	6.616	3.692	18.953	30.128	4.468	2.383	2.386	9.80371	10.6682	5.745	3.066	3.749	3.246	3.858	1.963	3.311	6.71	3.673	0.632	3.5953	1.71107	22.973	5.493	2.253	3.696	8.60375	9.67075	0.285189	0.384551	0.377353	0.29142	0.854297
5-Aminovaleric acid	0.721	14.226	0	0	3.73675	7.00109	0.846	3.132	0.933	1.851	36.226	27.71	0.348	10.1494	15.1329	0.613	0.439	0.927	0.377	0.619	0.712	0	7.834	0	16.93	2.8451	5.47226	6.008	0.459	1.031	0.413	1.97775	2.7015	0.221206	0.364316	0.700301	0.829274	0.209172
3-Hydroxyphenylacetic acid	0.281	0	0	0	0.07025	0.1405	0	0.906	0	0	1.054	0.525	0.796	0.468714	0.466037	0	0	0	0	0	0.233	0	0.855	0	0	0.1088	0.272221	0	0	0	0	0	0	0.101969	0.0702818	0.238025	0.735343	0.0374764
4-Hydroxybenzeneacetic acid	1.169	0	0	0.768	0.48425	0.582636	0	1.868	2.724	0	1.764	3.833	0	1.45557	1.52109	0	0	0	0	0	0	0	0.573	0	0	0.0573	0.181199	0	0	0	0.78	0.195	0.39	0.0302556	0.168559	0.539845	0.239668	0.0750211
Arabinonic acid	11.576	8.576	5.909	5.878	7.98475	2.70763	4.225	4.133	11.829	1.185	3.797	0.528	0.947	3.80629	3.88244	0	2.083	0.568	0.427	0.883	11.841	1.743	5.858	4.071	2.75	3.0224	3.5897	0.736	1.027	12.592	1.125	3.87	5.81701	0.217234	0.0680803	0.799611	0.02451	0.98522
D-Xylose	44.514	37.969	26.158	22.971	32.903	10.0767	17.24	18.52	49.358	6.283	17.145	3.066	4.127	16.5341	15.9302	1.59	8.669	2.179	1.872	3.556	56.803	6.366	25.748	16.317	11.943	13.5043	17.042	2.686	2.814	55.446	3.759	16.1762	26.1842	0.250476	0.0675797	0.859359	0.0260001	0.981294
D-Arabinose	43.897	34.471	26.789	23.718	32.2188	9.00369	18.336	22.241	37.57	15.836	16.103	6.257	5.438	17.3973	10.8207	2.764	7.076	2.836	1.992	4.529	3.693	6.5	19.17	20.35	11.664	8.0574	6.78695	7.562	2.793	17.362	4.11	7.95675	6.58474	0.00272449	0.0428993	0.980435	0.00640501	0.106252
D-Xylulose	49.143	19.237	19.563	30.903	29.7115	14.0441	33.276	16.229	73.171	78.401	27.355	12.173	11.381	35.998	28.3619	23.882	11.195	8.826	10.128	24.637	21.62	19.735	34.136	21.262	10.423	18.5844	8.24761	78.831	14.227	25.297	19.401	34.439	29.9382	0.228424	0.635533	0.369404	0.214106	0.935245
D-Arabitol	0.87	0.438	0.448	0.322	0.5195	0.240563	0	0.296	0	0.516	0.605	0	0.098	0.216429	0.258719	0.54	0	0.28	0	0.806	0	0.448	0.305	0	0	0.2379	0.288175	0.524	0.296	0.347	0.339	0.3765	0.100851	0.657588	0.0927394	0.208028	0.106181	0.181924
Xylitol	1.491	1.559	1.555	1.401	1.5015	0.0738896	1.094	1.378	3.323	1.587	1.343	0.498	1.264	1.49814	0.875114	0.627	0.747	0.517	0.503	1.938	2.207	1.559	0	0.785	0	0.8883	0.764058	1.61	0.498	1.106	0.705	0.97975	0.490144	0.0441173	0.992271	0.796521	0.0323269	0.23967
D-Tagatose	0.475	0	0.291	0.438	0.301	0.215829	0	0.291	0.273	0	0	0.206	0.258	0.146857	0.139786	0	0.231	0	0	0	0	0	0.181	1.175	0	0.1587	0.367407	0.083	0	0	0	0.02075	0.0415	0.409752	0.261864	0.270803	0.391324	0.0586197
Myristic acid	0	0	0	0	0	0	0	0	0	0	0	0	0	0	0	0.629	0.184	0.3	0.456	0.501	0	0.287	0.623	0	0.189	0.3169	0.231036	0.542	0	0	0.623	0.29125	0.337928	0.000499159	#DIV/0!	0.895643	0.00188423	0.183225
D-Mannose	8.309	4.518	3.698	3.54	5.01625	2.23663	2.844	1.391	11.44	1.26	4.255	2.519	0.65	3.47986	3.71015	2.203	2.433	1.701	1.39	5.328	12.205	4.902	14.565	5.075	1.054	5.0856	4.68271	3.297	1.857	27.325	1.313	8.448	12.6125	0.372412	0.414198	0.636202	0.970844	0.493179
D-Fructose	2.907	2.081	1.691	1.905	2.146	0.531806	1.19	0.603	4.992	0	1.839	1.072	0.271	1.42386	1.68882	0	1.353	0.763	0	2.31	7.081	1.694	6.554	1.387	0	2.1142	2.60212	1.04	0.64	10.717	0.554	3.23775	4.99066	0.449889	0.327636	0.692796	0.971347	0.526515
D-Galactose	9.647	6.258	4.95	3.95	6.20125	2.48396	3.467	2.779	11.802	0	5.075	2.797	1.424	3.90629	3.82586	1.852	4.45	1.627	1.33	5.939	13.446	5.695	30.808	15.056	25.609	10.5812	10.4784	2.621	2.109	32.294	2.352	9.844	14.9681	0.0973388	0.260426	0.932331	0.241462	0.489135
D-Glucose	128.043	12.012	60.939	51.509	63.1257	48.1892	43.382	10.564	71.725	127.364	85.41	44.071	24.572	58.1554	39.8459	88.81	49.536	42.178	37.76	105.697	115.176	79.136	238.948	33.534	60.448	85.1223	61.1576	26.797	64.39	224.849	33.002	87.2595	93.1906	0.251601	0.867522	0.968201	0.499138	0.587241
Allose	30.905	14.038	12.517	10.452	16.978	9.40025	10.414	1.759	26.389	18.12	0.26	7.628	3.529	9.72843	9.52602	13.207	15.8	7.246	6.816	15.693	30.641	11.569	63.721	7.264	10.635	18.2592	17.4301	3.651	13.142	55.333	8.279	20.1013	23.8053	0.276594	0.263652	0.894573	0.863014	0.456507
D-Glucitol	0	1.054	0	0	0.2635	0.527	1.484	0	1.478	0	0.974	0.365	0	0.614429	0.686292	0	0	0.756	1.851	0	0	0.339	2.576	0	0	0.5522	0.924914	1.747	1.287	0.064	0.688	0.9465	0.730837	0.557955	0.370649	0.427004	0.480309	0.486564
D-Gluconic acid	0	0.619	0.488	0.195	0.3255	0.280196	0.287	1.76	0.632	0	1.326	0.2	0.728	0.704714	0.636566	0	0	0	0	0	0	0	1.959	0	0	0.1959	0.61949	0	0	0.423	0	0.10575	0.2115	0.0826737	0.207224	0.692663	0.60074	0.0523536
Palmitic Acid	0.875	1.125	0	0	0.5	0.586302	2.694	2.158	2.075	2.728	2.042	4.305	2.222	2.60343	0.80181	4.227	2.34	4.449	2.638	0.903	4.728	0.707	2.744	0	3.463	2.6199	1.6549	1.546	1.952	1.376	1.099	1.49325	0.357032	0.413534	0.00100219	0.0669019	0.0041191	0.0119904
N-Acetyl glucosamine	2.212	1.656	0.406	0	1.0685	1.03816	1.753	0	2.889	0	7.774	5.874	0	2.61286	3.12434	35.401	47.233	13.319	10.705	39.142	9.101	54.018	1.302	5.089	7.977	22.3287	19.4781	3.549	11.515	9.923	3.254	7.06025	4.27616	0.0054583	0.265697	0.0393926	0.00724531	0.12968
Stearic acid	0.369	0.245	0	0	0.1535	0.184334	0.656	0.562	0	0.279	1.175	1.668	0.45	0.684286	0.564453	2.399	1.058	1.59	0.421	0.703	0.885	0	0.71	0	1.045	0.8811	0.721887	0.2	1.834	0.548	0.303	0.72125	0.756056	0.174847	0.0521612	0.731234	0.0127667	0.935465
5-Methyluridine	2.749	4.076	2.126	1.322	2.56825	1.16257	1.085	3.075	2.544	1.55	2.053	3.156	1.293	2.108	0.84149	0.958	1.771	0.72	1.458	1.182	1.244	5.431	0.439	2.35	0.634	1.6187	1.45503	0	0.552	0.367	0.448	0.34175	0.240087	0.0366442	0.519175	0.022649	0.240949	0.00100331
2-Palmitoylglycerol	0.452	0	0.397	0	0.21225	0.246112	0.471	0.358	0.68	0	1.359	0.385	0.336	0.512714	0.424318	0.298	0.533	0.395	0.294	0	0.584	0	0	0.813	0	0.2917	0.291831	0	0	0	0	0	0	0.175587	0.171558	0.0115344	0.622273	0.0186723
1-Monopalmitin	0	6.386	4.363	4.331	3.77	2.69089	7.587	6.264	5.799	5.912	8.338	7.675	6.87	6.92071	0.977341	8.643	8.515	7.837	5.975	5.309	9.448	7.245	0	6.143	5.567	6.4682	2.67951	0	0	0	0	0	0	0.354621	0.0973005	3.21281e-05	0.144539	1.49298e-06
Cellobiose	2.1	0.737	0.517	0	0.8385	0.895941	0	0	0.855	0	1.064	0.573	0	0.356	0.466243	0	0.228	0.581	0	0.922	3.097	0.956	27.868	1.107	1.269	3.6028	8.5726	0.272	0.671	5.606	0.942	1.87275	2.504	0.209833	0.373535	0.573359	0.339383	0.313404
Glycerol monostearate	0	8.762	4.524	3.951	4.30925	3.58567	7.618	6.823	9.397	5.589	7.123	8.159	6.595	7.32914	1.21887	8.07	7.775	8.324	6.308	3.985	11.614	7.421	0	6.884	8.007	6.8388	3.06053	0	0	0	0	0	0	0.331653	0.190489	5.88073e-05	0.270892	3.91488e-06
Maltitol	1.485	0.82	1.239	1.604	1.287	0.346452	1.412	0	4.329	1.408	4.23	0.475	0	1.69343	1.86016	4.507	1.95	2.218	3.352	12.634	3.406	7.21	95.322	5.072	0	13.5671	28.9344	0.421	3.125	10.757	1.45	3.93825	4.68043	0.182682	0.592864	0.331783	0.212487	0.416314
Maltose	0.211	0	0	0.303	0.1285	0.153059	0	0	1.023	0	1.209	0	0	0.318857	0.547193	0.379	0.355	0.496	0.326	3.004	0.563	1.575	27.795	0	0	3.4493	8.60251	0	0.29	2.038	0.293	0.65525	0.93202	0.240446	0.414861	0.336433	0.253333	0.54369
																																						p<0.05

## Sheet: Table S5
Supplemental Table 5: Results of VFA analysis
	CDS															SH																		Statistical analyses (Welch's t-tests)
	Healthy						Diarrhea									Healthy												Diarrhea						2 groups	4 groups
	CDS-H	CDS-H	CDS-H	CDS-H	Average	SD	CDS-D	CDS-D	CDS-D	CDS-D	CDS-D	CDS-D	CDS-D	Average	SD	SH-H	SH-H	SH-H	SH-H	SH-H	SH-H	SH-H	SH-H	SH-H	SH-H	Average	SD	SH-D	SH-D	SH-D	SH-D	Average	SD	CDS x SH	CDS-H x CDS-D	SH-H x SH-S	CDS-H x SH-H	CDS-D x SH-D
Acetic acid	22.268	24.819	13.987	19.161	20.0588	4.66236	27.506	23.558	27.801	39.112	33.027	34.537	23.425	29.8523	5.89362	5.11	8.847	7.384	13.042	12.352	6.79	11.848	6.51	10.978	15.546	9.8407	3.40312	13.011	9.001	10.208	10.003	10.5557	1.71969	1.01883e-05	0.0167449	0.614096	0.0139155	5.48995e-05
Propanoic acid	5.066	3.044	2.705	2.829	3.411	1.11219	4.303	3.577	3.864	7.789	5.723	5.439	3.752	4.921	1.51707	1.106	2.138	1.597	2.463	2.479	1.61	2.188	1.205	2.019	3.418	2.0223	0.687191	2.963	1.908	2.791	1.966	2.407	0.547745	0.000560179	0.0946477	0.307387	0.0813477	0.00400034
Isobutyric acid	0.564	0.412	0.495	0.458	0.48225	0.0642099	0.594	0.509	0.492	1.202	0.789	0.578	0.538	0.671714	0.253783	0.341	0.439	0.456	0.379	0.591	0.31	0.307	0.121	0.365	0.278	0.3587	0.124142	0.448	0.248	0.181	0.252	0.28225	0.115199	0.00282213	0.101825	0.314786	0.0336045	0.00715218
Butanoic acid	2.509	1.184	1.088	1.225	1.5015	0.674116	0.858	1.259	1.264	2.692	1.688	1.751	0.923	1.49071	0.629481	0.379	1.05	0.737	0.611	0.944	1.644	5.113	1.807	2.046	2.718	1.7049	1.40124	0.819	0.788	1.279	0.642	0.882	0.275689	0.948259	0.979993	0.105063	0.721667	0.0549883
Isovaleric acid	0.504	0.307	0.488	0.4	0.42475	0.0908456	0.501	0.419	0.427	1.042	0.738	0.494	0.494	0.587857	0.226693	0.299	0.449	0.43	0.358	0.498	0.357	0.323	0.114	0.329	0.289	0.3446	0.105995	0.359	0.169	0.141	0.169	0.2095	0.100537	0.00509715	0.128852	0.0676577	0.201709	0.00436871
Pentanoic acid	0.671	0.327	0.148	0.226	0.343	0.230618	0.473	0.284	0.383	0.671	0.607	0.524	0.425	0.481	0.132563	0.145	0.344	0.301	0.248	0.236	0.235	0.131	0.073	0.293	0.173	0.2179	0.0855381	0.197	0.174	0.094	0.132	0.14925	0.0456171	0.00135429	0.33172	0.0797466	0.361272	0.000306045
																																						p<0.05

## Sheet: Table S6
Supplemental Table 6: Summary of metabolomic data quality assessment
ID	Features (positive)	Missing/Zero	Features (processed)
IDN_27	51	15	66
IDN_28	55	11	66
IDN_30	48	18	66
IDN_31	49	17	66
IDN_32	50	16	66
IDN_33	50	16	66
IDN_36	46	20	66
IDN_26	54	12	66
IDN_29	43	23	66
IDN_34	42	24	66
IDN_35	41	25	66
IDN_71	55	11	66
IDN_73	54	12	66
IDN_92	55	11	66
IDN_100	53	13	66
IDN_53	47	19	66
IDN_54	53	13	66
IDN_57	45	21	66
IDN_62	39	27	66
IDN_72	50	16	66
IDN_85	51	15	66
IDN_86	44	22	66
IDN_90	58	8	66
IDN_93	45	21	66
IDN_96	36	30	66
